# Supplementary material for: Relevance of the Updated Recursive Partitioning Analysis (U-RPA) Classification in the Contemporary Care of Patients with Brain Metastases
Source: Cancers (Basel). 2023 Jun 20;15(12):3255. doi: 10.3390/cancers15123255 (PMC10297002; doi:10.3390/cancers15123255)
Supplement: Supplementary file 1 [file cancers-15-03255-s001.zip]

Archive with 1 entries (1 files):
- cancers-2412512-supplementary.pdf
